# Supplementary material for: The spatial organization of craft production at the Kura-Araxes settlement of Köhne Shahar in northwestern Iran: A zooarchaeological approach
Source: PLoS One. 2020 Mar 4;15(3):e0229339. doi: 10.1371/journal.pone.0229339 (PMC7055827; doi:10.1371/journal.pone.0229339)
Supplement: S1 Appendix — Only those contexts with a minimum NISP of 25 were included in this study. Theses contexts are highlighted in bold. NISP for S103 also includes specimens found in S402; the two contexts were excavated in different seasons and in two adjacent trenches, but are most likely parts of the same structure. (XLSX) [file pone.0229339.s001.xlsx]

## Sheet: S1 Appendix
		Neighborhoods	Context	NISP
		ENH
			S101	137
			S102	62
			S103	174
			S201	23
			S202	143
			S203	120
			S204	36
			S205	0
			S206	9
			S207	8
			S208	340
			S209	148
			S210	15
			S211	0
			S401/1	88
			S401/2	149
			S403	36
			S404	83
			S405	6
			S406	1
			S407	14
			S408	5
			S409	19
			S410	7
			S411	2
			S412	7
			S413	17
		ENH Subtotal		1649
		CNH
			S301	84
			S302	169
			S303	53
			S304	15
			S305	26
			S306	215
			Public Space	683
		CNH Subtotal		1245
		Total		2894
